# Supplementary material for: Assessment of COVID-19 vaccine acceptance and its associated factors in Debre Berhan City, Ethiopia, 2022
Source: PLoS One. 2023 Nov 16;18(11):e0288321. doi: 10.1371/journal.pone.0288321 (PMC10653532; doi:10.1371/journal.pone.0288321)
Supplement: S2 File — (ZIP) [file pone.0288321.s002.zip]

Archive with 3 entries (2 files):
- Supporting information/
- Supporting information/PLOSOne_Clinical_Studies_Checklist.docx
- Supporting information/STROBE-checklist-v4-combined.doc
